# Supplementary material for: Noninvasive Detection of Salt Stress in Cotton Seedlings by Combining Multicolor Fluorescence–Multispectral Reflectance Imaging with EfficientNet-OB2
Source: Plant Phenomics. 2023 Dec 8;5:0125. doi: 10.34133/plantphenomics.0125 (PMC10709074; doi:10.34133/plantphenomics.0125)
Supplement: Supplementary 1 — Figs. S1 and S2 Tables S1 and S2 [file plantphenomics.0125.f1.zip]

Archive with 3 entries (3 files):
- Figure S1.pdf
- Figure S2.pdf
- Supplementary material final.docx
